# Supplementary material for: Streptococcus canis prevalence on the normal and abnormal ocular surface of dogs referred for ophthalmic disease in Canada
Source: Acta Vet Scand. 2023 Apr 28;65:16. doi: 10.1186/s13028-023-00677-y (PMC10148516; doi:10.1186/s13028-023-00677-y)
Supplement: Supplementary file 2 — Additional file 2 – All dogs included in the study regardless of PCR result. [file 13028_2023_677_MOESM2_ESM.xlsx]

## Sheet: Additional file 2 - All dogs
ID	Eye	Case Number	Dog Name	Date Collected	Breed	Sex	Age	Year	Topical ophthalmic antibiotic	Other topical ophthalmic medication	Ophthalmic Diagnosis	Systemic antibiotic	Other systemic medication	Systemic diagnosis	PCR result
2	OS	246539	Arlo	2022-05-25	Standard Poodle	CM	1	Y	ciprofloxacin 4-6X daily OS	diclofenac QID OS, atropine BID OS, serum 4-6X daily OS	Healed corneal ulcer OS	none	none	none	Positive
16	OS	240523	Jury	2022-05-30	Australian Terrier	SF	7	Y	none	diclofenac BID OS	Cataract OS	Metronidazole	Insulin	Diabetes mellitus, systemic hypertension	Positive
20	OS	238546	Milo	2022-05-30	Crossbreed	CM	2	Y	none	diclofenac BID OS	Cataract OS	none	none	none	Positive
23	OD	237709	Jackson	2022-06-01	Standard Poodle	CM	12	Y	none	dexamethasone every other day OD, hypertonic saline BID OD, cyclosporine 2% SID OD	Entropion OD, corneal endothelial degeneration OD, follicular conjuctivitis OD, keratoconjunctivitis sicca OD	none	none	none	Positive
37	OD	226024	Oakley	2022-06-06	Chihuahua	CM	7	Y	ciprofloxacin QID OD	prednisolone QID OD, diclofenac QID OD, dozolamide/timolol TID OD, travoprost QID OD, hydrophilic carbomer gel QID OD	Pseudophakia OD, secondary glaucoma (controlled) OD, corneal dystrophy OD	none	none	none	Positive
39	OD	171187	Faith	2022-06-08	Siberian Husky cross	SF	12	Y	none	cyclosporine 2% OD BID	Pannus OD, eyelid mass OD	none	Cyclosporine, levothyroxine sodium	Systemic Lupus Erythematosis, hypothyroidism	Positive
50	OS	246823	Beasley	2022-06-08	Chihuahua	SF	8	Y	none	dorzolamine/timolol BID OS	Corneal endothelial degeneration OS	none	none	none	Positive
59	OS	217055	Camber	2022-06-13	Beagle	F	6	Y	none	none	Iridal hyperpigmentation OS	none	none	none	Positive
1	OD	246539	Arlo	2022-05-25	Standard Poodle	CM	1	Y	none	none	none	none	none	none	Negative
3	OD	244962	Teeka	2022-05-25	Schnoodle	SF	6	Y	none	none	pyogranulomatous blepharitis OD	none	prednisone 10 mg PO in Am and 7.5 mg PO in PM benadryl 12.5 mg PO BID	none	Negative
4	OS	244962	Teeka	2022-05-25	Schnoodle	SF	6	Y	none	none	pyogranulomatous blepharitis OS	none	prednisone 10 mg PO in Am and 7.5 mg PO in PM benadryl 12.5 mg PO BID	none	Negative
5	OD	243952	Carri	2022-05-25	German Shepherd	SF	2	Y	none	cyclosporine 0.2% TID OD, prednisolone BID OD	Chronic superficial keratitis OD	none	none	none	Negative
6	OS	243952	Carri	2022-05-25	German Shepherd	SF	2	Y	none	cyclosporine 0.2% TID OS, prednisolone BID OS	Chronic superficial keratitis OS	none	none	none	Negative
7	OD	239236	James Brown	2022-05-25	Yorkshire Terrier	CM	5	Y	none	none	none	none	none	none	Negative
8	OS	239236	James Brown	2022-05-25	Yorkshire Terrier	CM	5	Y	none	Cyclosporine 2% TID OS , tacrolimus TID OS , hydrophilic carbomer gel TID OS	conjunctival graft OS, absolute keratoconjuntivitis sicca OS, pigmentary keratitis OS	none	none	none	Negative
9	OD	158023	Kona	2022-05-25	Shiba Inu	CM	14	Y	none	cyclosporine 2% BID OD	episcleritis OD	none	none	none	Negative
10	OS	158023	Kona	2022-05-25	Shiba Inu	CM	14	Y	none	none	none	none	none	none	Negative
11	OD	196789	Stella	2022-05-25	French Bulldog	F	6	Y	none	none	Corneal scar OD, endothelial degeneration OD	none	none	none	Negative
12	OD	199968	Rosie	2022-05-26	Shar Pei	SF	7	Y	none	dorzolamide/timolol TID OD, travoprost BID OD	Primary glaucoma OD	none	none	none	Negative
13	OS	199968	Rosie	2022-05-26	Shar Pei	SF	7	Y	none	dorzolamide/timolol TID OS, travoprost BID OS	Primary glaucoma OS	none	none	none	Negative
14	OS	246110	Abby	2022-05-26	Chihuahua	F	0.3	Y	none	none	none	none	none	none	Negative
15	OD	240523	Jury	2022-05-30	Australian Terrier	SF	7	Y	none	diclofenac BID OD	cataract OD	Metronidazole	Insulin	Diabetes mellitus, systemic hypertension	Negative
17	OD	217052	Willow	2022-05-30	Labrador Retriever cross	SF	13	Y	none	Cyclosporine 0.2% BID OD	episcleritis OD	none	none	none	Negative
18	OS	217052	Willow	2022-05-30	Labrador Retriever cross	SF	13	Y	none	Cyclosporine 0.2% BID OS	episcleritis OS	none	none	none	Negative
19	OD	238546	Milo	2022-05-30	Crossbreed	CM	2	Y	none	diclofenac BID OD	cataract OD	none	none	none	Negative
21	OD	243779	Lexi	2022-06-01	Chihuahua	SF	10	Y	none	diclofenac BID OD	retinal detachment OD	none	1 mg prednisone PO BID ( 2 mg/day total)	none	Negative
22	OS	243779	Lexi	2022-06-01	Chihuahua	SF	10	Y	none	diclofenac BID OS	retinal detachment OS	none	1 mg prednisone PO BID ( 2 mg/day total)	none	Negative
24	OS	237709	Jackson	2022-06-01	Standard Poodle	CM	12	Y	none	dexamethasone every other day OS, hypertonic saline BID OS, cyclosporine 0.2% SID OS	corneal endothelial degeneration OS, follicular conjuctivitis OS	none	none	none	Negative
25	OD	246764	Willow	2022-06-06	Australian Shepherd cross	SF	6	Y	none	none	Sudden acquired retinal degeneration syndrome OD	none	none	none	Negative
26	OS	246764	Willow	2022-06-06	Australian Shepherd cross	SF	6	Y	none	none	Sudden acquired retinal degeneration syndrome OS	none	none	none	Negative
27	OD	200957	Roux	2022-06-06	Labradoodle	M	5	Y	none	diclofenac OD BID	Multiple congenital abnormalities (cataract, lenticonus, incomplete posterior lens capsule, microphthalmia) OD	none	none	none	Negative
28	OS	200957	Roux	2022-06-06	Labradoodle	M	5	Y	none	diclofenac OS BID	Multiple congenital abnormalities (cataract, lenticonus, incomplete posterior lens capsule, microphthalmia) OS, eyelid mass OS	none	none	none	Negative
29	OD	217708	Meain	2022-06-06	Toy Poodle cross	CM	16	Y	none	Cyclosporine 0.2% BID OD	Keratoconjunctivitis sicca OD, endothelial degeneration OD, phthisis bulbi OD	none	none	none	Negative
30	OS	217708	Meain	2022-06-06	Toy Poodle cross	CM	16	Y	none	Cyclosporine 0.2% BID OS	Keratoconjunctivitis sicca OS, vitreous prolapse OS	none	none	none	Negative
31	OD	219230	Casey	2022-06-06	Maltese cross	CM	8	Y	none	diclofenac BID OD	Pseudophakia OD	none	none	none	Negative
32	OS	219230	Casey	2022-06-06	Maltese cross	CM	8	Y	none	diclofenac BID OS	Pseudophakia OS	none	none	none	Negative
33	OD	246590	Chloe	2022-06-06	Cavalier King Charles Spaniel	F	0.25	Y	none	none	none	none	none	none	Negative
34	OS	246590	Chloe	2022-06-06	Cavalier King Charles Spaniel	F	0.25	Y	none	none	none	none	none	none	Negative
35	OD	246558	Enzo	2022-06-06	Mastiff	M	1	Y	none	none	none	none	none	none	Negative
36	OS	246558	Enzo	2022-06-06	Mastiff	M	1	Y	none	none	lower entropion OS, corneal ulcer OS	none	none	none	Negative
38	OS	226024	Oakley	2022-06-06	Chihuahua	CM	7	Y	ciprofloxacin QID OS	Prednisolone QID OS, Diclofenac QID OS, Dozolamide/timolol TID OS, Travoprost TID OS, hydrophilic carbomer gel QID OU Prednisolone QID OU Diclofenac QID OU ciprofloxacin QID OU Dozolamide/timolol TID OU Travoprost QID OD TID OS Optixcare QID OU	pseudophakia OS, secondary glaucoma OS (controlled), corneal dystrophy OS	none	none	none	Negative
40	OS	171187	Faith	2022-06-08	Siberian Huskry cross	SF	12	Y	none	cyclosporine 2% OS BID	chronic superficial keratitis OS	none	100 mg Atopica SID, Thyro tabs BID	Systemic Lupus Erythematosis, hypothyroidism	Negative
41	OD	158506	Maggie	2022-06-08	Shih Tzu cross	SF	12	Y	none	diclofenac SID OD, dorzolamide/timolol OD BID	none	none	zylkene, zentonyl	liver disease	Negative
42	OS	158506	Maggie	2022-06-08	Shih Tzu cross	SF	12	Y	tobramycin QID OS	diclofenac SID OS, dorzolamide/timolol OS TID	glaucoma OS	none	zylkene, zentonyl	liver disease	Negative
43	OD	177736	Gretchen	2022-06-08	Pug	SF	9	Y	none	none	pigmentary keratitis OD, medial ventral entropion OD	none	none	urolithiasis	Negative
44	OS	177736	Gretchen	2022-06-08	Pug	SF	9	Y	none	none	pigmentary keratitis OS, medial ventral entropion OS	none	none	urolithiasis	Negative
45	OD	235094	Oscar	2022-06-08	German Shepherd cross	CM	8	Y	none	none	uveitis OD (in remission)	none	none	hypothyroidism	Negative
46	OS	235094	Oscar	2022-06-08	German Shepherd cross	CM	8	Y	none	none	uveitis OS (in remission)	none	none	hypothyroidism	Negative
47	OD	186131	Memphis	2022-06-08	German Shepherd	SF	10	Y	none	cyclosporine OD TID, prednisolone OD TID	chronic superficial keratitis OD, optic nerve hypoplasia OD	none	none	none	Negative
48	OS	186131	Memphis	2022-06-08	German Shepherd	SF	10	Y	none	cyclosporine OS TID, prednisolone OS TID	chronic superficial keratitis OS	none	none	none	Negative
49	OD	246823	Beasley	2022-06-08	Chihuahua	SF	8	Y	none	none	none	none	none	none	Negative
51	OD	246283	Jersey	2022-06-08	Havanese	SF	10	Y	none	none	none	none	none	none	Negative
52	OS	246283	Jersey	2022-06-08	Havanese	SF	10	Y	Ciprofloxacin OS QID, polytrimentoprim OS QID	hypertonic saline OS TID, serum OS TID	healed indolent ulcer OS	none	none	none	Negative
53	OS	237765	Moose	2022-06-13	French Bulldog	CM	11	Y	none	none	incipient cataract OS, uveal cysts OS	none	none	none	Negative
54	OD	247157	Abigail	2022-06-13	Pomeranian cross	SF	13	Y	none	none	none	metronidazole PO SID for 5 days	meloxadin SID	Osteoarthritis, diarrhea	Negative
55	OS	247157	Abigail	2022-06-13	Pomeranian cross	SF	13	Y	bacitracin and polymyxin B OS QID	diclofenac OS BID-QID, serum OS QID, cyclosporine 0.2% OS BID	descemetocele OS, absolute keratoconjunctivitis sicca OS	metronidazole PO SID for 5 days	meloxadin SID	Osteoarthritis, diarrhea	Negative
56	OD	246307	Anndi	2022-06-13	Labradoodle	SF	9	Y	none	none	Sudden acquired retinal degeneration syndrome OD	none	none	none	Negative
57	OS	246307	Anndi	2022-06-13	Labradoodle	SF	9	Y	none	none	Sudden acquired retinal degeneration syndrome OS	none	none	none	Negative
58	OD	217055	Camber	2022-06-13	Beagle	F	6	Y	none	none	none	none	none	none	Negative
60	OD	246858	Roxy	2022-06-13	Jack Russell Terrier	SF	14	Y	none	none	Vitreal degeneration OD	none	none	none	Negative
61	OS	246858	Roxy	2022-06-13	Jack Russell Terrier	SF	14	Y	none	tobradex TID OS	Lens luxation and secondary glaucoma OS	none	none	none	Negative
62	OD	190721	Penny	2022-06-13	Shih Tzu	SF	8	Y	none	none	none	none	none	none	Negative
63	OS	190721	Penny	2022-06-13	Shih Tzu	SF	8	Y	none	diclofenac SID OS	Aphakia OS (cat claw trauma)	none	none	none	Negative
64	OD	240129	Samson	2022-06-13	Standard Poodle	CM	2	Y	none	none	mature cataract OD	none	none	none	Negative
65	OS	240129	Samson	2022-06-13	Standard Poodle	CM	2	Y	none	none	mature cataract OS	none	none	none	Negative
66	OD	242071	Zoey	2022-06-13	Bichon Frise cross	SF	12	Y	none	diclofenac QID OD, dorzolamide/timolol QID OD	primary glaucoma OD, lens luxation OD, corneal ulcer OD	none	none	Osteoarthritis	Negative
67	OS	242071	Zoey	2022-06-13	Bichon Frise cross	SF	12	Y	none	diclofenac SID OS, dorzolamide/timolol SID OS	incipient cataract OS	none	none	Osteoarthritis	Negative
68	OD	246938	Izzie	2022-06-15	German Shorthair Pointer	SF	4	Y	none	none	extraocular myositis OD	none	none	none	Negative
69	OS	246938	Izzie	2022-06-15	German Shorthair Pointer	SF	4	Y	none	none	extraocular myositis OS	none	none	none	Negative
70	OD	199451	Charlee	2022-06-15	Goldendoodle	SF	6	Y	none	hydrophilic carbomer gel OD BID	absolute keratoconjunctivitis sicca OD	none	pilocarpine, nitrofuratonin	cysitis	Negative
71	OS	199451	Charlee	2022-06-15	Goldendoodle	SF	6	Y	none	hydrophilic carbomer gel OS BID	absolute keratoconjunctivitis sicca OS	none	pilocarpine, nitrofuratonin	cysitis	Negative
72	OD	246582	Rolo	2022-06-15	Miniature Dachshund	CM	5	Y	none	none	none	none	none	none	Negative
73	OS	246582	Rolo	2022-06-15	Miniature Dachshund	CM	5	Y	none	none	none	none	none	none	Negative
74	OD	206123	Bebe	2022-06-15	Pomeranian	CM	12	Y	moxifloxacin QID OD	atropine BID OD, serum QID OD, dorzolamide/timolol TID OD, latanoprost BID OD, diclofenac BID OD	Secondary glaucoma OD, uveitis OD, corneal ulcer OD	Metronidazole, amoxicillin and clavulanic acid	Insulin, amlodipine, benazepril	Diabetes mellitus, systemic hypertension	Negative
75	OS	206123	Bebe	2022-06-15	Pomeranian	CM	12	Y	none	cyclosporine 0.2% BID OS	Intrascleral prosthesis OS	Metronidazole, amoxicillin and clavulanic acid	Insulin, amlodipine, benazepril	Diabetes mellitus, systemic hypertension	Negative
76	OD	246506	Stiv	2022-06-16	Pug	CM	9	Y	ciprofloxacin QID OD	diclofenac QID OD	conjuctival graft OD, incipient cataract OD	none	none	none	Negative
77	OS	246506	Stiv	2022-06-16	Pug	CM	9	Y	none	none	incipient cataract OS	none	none	none	Negative
78	OD	245958	Gin	2022-06-16	Border Collie	SF	10	Y	none	none	chronic superficial keratitis OD	none	none	none	Negative
79	OS	245958	Gin	2022-06-16	Border Collie	SF	10	Y	none	none	chronic superficial keratitis OS	none	none	none	Negative
80	OD	175345	Ocho	2022-06-16	English Cocker Spaniel cross	CM	9	Y	none	prednisolone OD BID	chronic superficial keratitis OD	none	none	none	Negative
81	OS	175345	Ocho	2022-06-16	English Cocker Spaniel cross	CM	9	Y	none	prednisolone OS BID	chronic superficial keratitis OS	none	none	none	Negative
82	OD	246170	Sonny Jewel	2022-06-20	Goldendoodle	SF	4	Y	none	none	keratoconjunctivitis sicca OD, medial canthal cyst OD	none	none	GI allergies (on novel diet)	Negative
83	OS	246170	Sonny Jewel	2022-06-20	Goldendoodle	SF	4	Y	none	none	none	none	none	GI allergies (on novel diet)	Negative
84	OD	243046	Pippa	2022-06-20	Standard Poodle	F	0.9	Y	none	none	post-operative scrolled cartilage surgery OD	none	none	none	Negative
85	OS	243046	Pippa	2022-06-20	Standard Poodle	F	0.9	Y	none	none	post-operative scrolled cartilage surgery OS	none	none	none	Negative
86	OD	244497	Ryder	2022-06-20	Pug	CM	7	Y	none	diclofenac OD TID, dorzolamide/timolol OD TID	diabetic cataract OD, retinal detachment OD, secondary glaucoma OD	none	Insulin	diabetes mellitus	Negative
87	OS	244497	Ryder	2022-06-20	Pug	CM	7	Y	none	diclofenac OS TID, dorzolamide/timolol OS BID	diabetic cataract OS	none	Insulin	diabetes mellitus	Negative
88	OD	182493	Sofie	2022-06-20	Yorkshire Terrier cross	SF	9	Y	none	none	none	none	Cannabidiol, trilostane	Hyperadrenocorticism, anxiety	Negative
89	OS	182493	Sofie	2022-06-20	Yorkshire Terrier cross	SF	9	Y	none	diclofenac OS BID	pseudophakia OS	none	Cannabidiol, trilostane	Hyperadrenocorticism, anxiety	Negative
90	OD	247039	Steve	2022-06-20	Labrador Retriever cross	CM	7	Y	none	diclofenac OD TID	indolent corneal ulcer OD	none	none	none	Negative
91	OS	247039	Steve	2022-06-20	Labrador Retriever cross	CM	7	Y	none	none	none	none	none	none	Negative
92	OD	247249	Tripp	2022-06-22	Golden Retriever	M	13	Y	none	none	none	none	none	none	Negative
93	OS	247249	Tripp	2022-06-22	Golden Retriever	M	13	Y	none	none	none	none	none	none	Negative
94	OD	247240	Sadie	2022-06-22	Yorkshire Terrier	SF	14	Y	none	none	asteroid hyalosis OD	none	none	none	Negative
95	OS	247240	Sadie	2022-06-22	Yorkshire Terrier	SF	14	Y	none	none	asteroid hyalosis OS	none	none	none	Negative
96	OD	228327	Gus	2022-06-22	Bulldog	CM	3	Y	none	none	chalazion OD, conjunctival graft OD	none	none	none	Negative
97	OS	228327	Gus	2022-06-22	Bulldog	CM	3	Y	none	none	conjunctival graft OS	none	none	none	Negative
98	OD	247466	Bella	2022-06-22	Pomeranian	SF	2	Y	none	none	distichiasis OD, keratoconjunctivitis sicca OD	none	meloxicam	none	Negative
99	OS	247466	Bella	2022-06-22	Pomeranian	SF	2	Y	none	none	distichiasis OS, keratoconjunctivitis sicca OS, superficial corneal ulcer OS	none	meloxicam	none	Negative
100	OD	179363	Rosie	2022-06-27	Maltese cross	SF	9	Y	none	diclofenac BID OD	cataract OD	none	insulin	diabetes mellitus	Negative
101	OS	179363	Rosie	2022-06-27	Maltese cross	SF	9	Y	none	diclofenac BID OS	cataract OS	none	insulin	diabetes mellitus	Negative
102	OD	211562	Rex	2022-06-27	Border Collie cross	CM	13	Y	none	prednisolone BID OD, cyclosporine 2% BID OD	chronic superficial keratitis OD	none	none	none	Negative
103	OS	211562	Rex	2022-06-27	Border Collie cross	CM	13	Y	none	prednisolone BID OS, cyclosporine 2% BID OS	chronic superficial keratitis OS	none	none	none	Negative
104	OD	246664	Gigi	2022-06-27	Poodle	SF	1	Y	none	none	cataract OD	none	none	none	Negative
105	OS	246664	Gigi	2022-06-27	Poodle	SF	1	Y	none	none	cataract OS	none	none	none	Negative
106	OD	226899	Jeffrey	2022-06-29	Pembroke Welsh Corgi	CM	3	Y	none	none	none	none	none	none	Negative
107	OS	226899	Jeffrey	2022-06-29	Pembroke Welsh Corgi	CM	3	Y	none	none	none	none	none	none	Negative
108	OD	235576	Evie	2022-06-29	Labradoodle	SF	3	Y	bacitracin and polymyxin B QID OD	EDTA BID OD	parotid duct tansposition OD	none	none	none	Negative
109	OS	235576	Evie	2022-06-29	Labradoodle	SF	3	Y	none	EDTA BID OS	parotid duct tansposition OS	none	none	none	Negative
110	OD	246476	Jax	2022-06-29	Catahoula Leopard Dog	M	1	Y	none	none	dermoid OD, lower entropion OD	none	none	none	Negative
111	OS	246476	Jax	2022-06-29	Catahoula Leopard Dog	M	1	Y	none	none	none	none	none	none	Negative
112	OD	243573	Havoc	2022-06-29	Finnish Lapphund	M	1	Y	none	dorzolamide/timolol SID OD	pseudophakia OD	none	none	none	Negative
113	OS	243573	Havoc	2022-06-29	Finnish Lapphund	M	1	Y	none	dorzolamide/timolol SID OS	pseudophakia OS	none	none	none	Negative
114	OD	247592	Roxy	2022-06-30	American Pitbull	SF	11	Y	ciprofloxacin QID OD	diclofenac BID OD, hydrophilic carbomer gel every other day OD	Indolent corneal ulcer OD	none	none	none	Negative
115	OS	247592	Roxy	2022-06-30	American Pitbull	SF	11	Y	none	none	none	none	none	none	Negative
116	OD	246950	Bailee	2022-06-30	American Kelpie cross	SF	14	Y	none	none	chronic superficial keratitis OD	none	none	none	Negative
117	OS	246950	Bailee	2022-06-30	American Kelpie cross	SF	14	Y	none	none	chronic superficial keratitis OS, cataract OS	none	none	none	Negative
